# Supplementary material for: Seasonal variation of diarrhoeal pathogens among Guinea-Bissauan children under five years of age
Source: PLoS Negl Trop Dis. 2023 Mar 13;17(3):e0011179. doi: 10.1371/journal.pntd.0011179 (PMC10035853; doi:10.1371/journal.pntd.0011179)
Supplement: S1 Data — (XLSX) [file pntd.0011179.s002.xlsx]

## Sheet: GB_data
year	month	rainy_dry_season	Age_group	ongoing_diearrhoea	any_bakt	DEC	EPEC	EAEC	ETEC	Shigella_EIEC	Campylobacter	Any_parasite	Crypto	Giard	Dienta	any_virus	noro_G1_tai_G2	Noro_GI	Noro_GII	Rota_A	Sapo	Astro	Adeno_40_41
2012	1	1	1	1	1	1	1	0	1	0	0	0	0	0	0	1	0	0	0	1	0	0	0
2012	1	1	1	1	1	0	0	0	0	0	1	0	0	0	0	1	1	1	1	1	0	1	0
2012	1	1	1	1	1	1	0	0	1	0	0	1	0	1	0	1	0	0	0	1	1	0	0
2012	1	1	1	1	1	1	1	0	0	0	0	0	0	0	0	1	0	0	0	1	0	0	0
2012	1	1	1	1	1	1	0	0	1	0	1	1	0	1	0	1	0	0	0	1	0	1	0
2012	1	1	2	1	1	1	1	0	0	1	0	0	0	0	0	0	0	0	0	0	0	0	0
2012	1	1	1	1	1	1	1	0	1	0	1	0	0	0	0	1	1	0	1	1	0	1	0
2012	1	1	1	1	1	1	1	1	0	0	0	0	0	0	0	1	0	0	0	1	0	0	0
2012	2	1	1	1	1	1	1	1	1	0	0	0	0	0	0	1	1	0	1	1	0	0	1
2012	2	1	1	1	1	1	0	1	0	0	1	1	0	1	0	1	0	0	0	0	0	0	1
2012	2	1	1	1	1	1	1	1	1	0	0	0	0	0	0	1	1	0	1	1	0	0	1
2012	2	1	1	1	1	1	0	1	1	0	1	0	0	0	0	1	0	0	0	1	1	0	1
2012	2	1	1	1	1	1	1	0	0	0	0	0	0	0	0	1	0	0	0	1	0	0	1
2012	2	1	1	1	1	1	1	1	0	0	1	1	0	1	0	1	0	0	0	0	0	0	1
2012	3	1	1	1	1	1	0	1	0	0	1	0	0	0	0	1	1	1	0	0	1	0	0
2012	3	1	1	1	0	0	0	0	0	0	0	0	0	0	0	1	0	0	0	1	0	0	0
2012	3	1	1	1	1	1	1	1	1	0	1	0	0	0	0	1	0	0	0	1	1	1	0
2012	3	1	1	1	1	1	0	1	1	0	0	0	0	0	0	1	0	0	0	1	0	0	1
2012	3	1	1	1	1	1	1	0	0	0	1	0	0	0	0	1	0	0	0	1	0	0	0
2012	3	1	1	1	1	1	1	1	1	0	0	0	0	0	0	1	0	0	0	1	0	0	1
2012	3	1	1	1	1	1	1	0	1	0	1	0	0	0	0	1	0	0	0	0	0	1	0
2012	3	1	2	1	1	1	0	0	1	0	1	1	0	1	0	0	0	0	0	0	0	0	0
2012	3	1	2	1	1	1	1	1	0	0	1	0	0	0	0	1	0	0	0	1	0	0	1
2012	3	1	1	1	1	1	1	1	1	0	0	0	0	0	0	1	0	0	0	1	0	0	0
2012	3	1	1	1	1	1	1	0	1	1	1	0	0	0	0	1	0	0	0	1	0	0	0
2012	3	1	1	1	0	0	0	0	0	0	0	1	1	1	0	1	0	0	0	0	0	1	0
2012	4	1	1	1	1	1	1	1	1	0	0	0	0	0	0	1	0	0	0	1	0	0	1
2012	3	1	1	1	1	1	1	1	0	0	0	1	1	0	1	1	0	0	0	0	0	0	1
2012	4	1	2	1	1	1	1	0	0	0	1	0	0	0	0	1	0	0	0	1	0	0	1
2012	4	1	1	1	1	1	1	1	1	0	0	0	0	0	0	1	0	0	0	1	0	0	0
2012	4	1	2	1	1	0	0	0	0	1	0	0	0	0	0	1	0	0	0	0	0	0	1
2012	4	1	1	1	0	0	0	0	0	0	0	0	0	0	0	0	0	0	0	0	0	0	0
2012	4	1	1	1	1	1	1	0	0	0	1	1	1	1	0	1	0	0	0	1	1	0	0
2012	4	1	1	1	1	1	1	0	0	0	1	1	0	1	0	0	0	0	0	0	0	0	0
2012	4	1	1	1	1	1	0	1	1	1	1	0	0	0	0	1	0	0	0	1	0	0	0
2012	4	1	1	1	1	1	1	0	1	1	0	0	0	0	0	1	0	0	0	1	0	0	0
2012	4	1	1	1	1	1	1	1	1	1	0	0	0	0	0	0	0	0	0	0	0	0	0
2012	5	1	2	1	1	1	0	1	0	0	0	1	1	0	1	0	0	0	0	0	0	0	0
2012	5	1	1	1	1	0	0	0	0	0	1	1	0	1	0	1	1	1	1	1	0	1	0
2012	5	1	1	1	1	1	1	1	0	0	0	1	1	0	0	1	0	0	0	1	1	1	0
2012	5	1	1	1	1	1	1	0	1	0	1	1	0	1	1	0	0	0	0	0	0	0	0
2012	5	1	1	1	1	1	1	1	1	0	0	0	0	0	0	1	0	0	0	0	0	0	1
2012	5	1	1	1	1	1	1	0	1	1	1	1	0	1	0	1	1	0	1	1	0	0	0
2012	5	1	2	1	1	1	0	0	1	0	1	1	0	0	1	0	0	0	0	0	0	0	0
2012	5	1	1	1	1	1	0	1	1	1	1	1	0	1	1	1	1	0	1	0	0	0	0
2012	6	2	1	1	1	1	1	1	1	0	0	0	0	0	0	1	1	0	1	0	0	1	0
2012	6	2	1	1	1	1	0	1	1	0	1	0	0	0	0	1	1	0	1	1	0	1	1
2012	6	2	1	1	1	1	1	1	1	1	1	0	0	0	0	1	0	0	0	0	0	1	1
2012	5	1	1	1	1	1	1	1	1	1	0	1	0	1	0	1	0	0	0	0	0	1	1
2012	6	2	1	1	1	1	1	1	1	0	1	0	0	0	0	1	1	0	1	0	0	1	1
2012	6	2	1	1	1	1	1	1	1	0	0	0	0	0	0	1	1	0	1	0	0	0	1
2012	6	2	1	1	1	1	1	1	1	0	1	1	1	0	0	1	0	0	0	0	0	0	1
2012	12	1	1	1	1	1	1	1	1	1	1	1	1	0	0	1	1	0	1	0	0	0	1
2012	6	2	1	1	1	1	1	1	1	0	0	0	0	0	0	1	1	0	1	1	0	1	1
2012	6	2	2	1	1	1	1	1	1	0	1	0	0	0	0	1	0	0	0	0	0	0	1
2012	6	2	1	1	1	1	1	1	1	1	1	0	0	0	0	1	0	0	0	0	0	0	1
2012	7	2	1	1	1	1	1	0	1	0	1	0	0	0	0	1	0	0	0	0	0	0	1
2012	7	2	2	1	1	1	1	1	1	0	1	1	1	0	1	1	0	0	0	0	0	0	1
2012	7	2	1	1	1	1	1	1	1	0	1	0	0	0	0	0	0	0	0	0	0	0	0
2012	7	2	1	1	1	1	0	1	0	1	1	1	0	1	0	1	0	0	0	0	0	1	0
2012	7	2	1	1	1	1	0	1	0	0	1	0	0	0	0	1	0	0	0	1	0	0	0
2012	7	2	1	1	0	0	0	0	0	0	0	0	0	0	0	0	0	0	0	0	0	0	0
2012	7	2	1	1	1	1	1	0	0	0	0	1	0	1	0	1	0	0	0	0	0	0	1
2012	7	2	1	1	1	1	1	1	1	1	1	0	0	0	0	1	0	0	0	0	1	0	1
2012	7	2	2	1	1	1	1	1	0	0	0	0	0	0	0	1	1	0	1	1	0	1	1
2012	7	2	1	1	1	1	1	0	0	0	0	1	0	1	0	1	0	0	0	1	0	0	1
2012	8	2	2	1	1	1	1	0	0	1	1	1	0	1	0	0	0	0	0	0	0	0	0
2012	8	2	1	1	1	1	0	1	1	0	0	1	1	0	0	0	0	0	0	0	0	0	0
2012	8	2	2	1	1	1	1	0	0	1	1	1	0	1	0	1	1	1	0	0	0	0	0
2012	8	2	1	1	1	1	1	0	1	0	0	1	1	0	0	1	1	0	1	0	0	0	0
2012	8	2	1	1	1	1	1	0	0	1	1	1	0	1	0	0	0	0	0	0	0	0	0
2012	8	2	1	1	1	0	0	0	0	1	1	1	0	1	0	1	1	0	1	0	0	0	0
2012	9	2	1	1	1	1	1	1	1	1	1	1	1	0	0	1	1	0	1	1	1	0	0
2012	9	2	1	1	1	1	1	1	1	0	1	1	0	0	1	1	1	0	1	0	0	0	0
2012	9	2	2	1	1	1	1	0	1	0	0	0	0	0	0	1	1	1	0	0	0	0	0
2012	9	2	1	1	1	1	1	1	1	0	0	1	0	0	1	1	1	0	1	0	0	0	0
2012	9	2	1	1	1	1	0	1	1	0	0	0	0	0	0	0	0	0	0	0	0	0	0
2012	9	2	1	1	1	1	1	0	1	0	1	1	1	0	0	1	1	0	1	0	0	0	0
2012	9	2	1	1	1	1	0	0	1	0	1	0	0	0	0	1	1	0	1	0	0	0	0
2012	9	2	1	1	1	0	0	0	0	0	1	1	1	0	0	0	0	0	0	0	0	0	0
2012	9	2	1	1	1	1	0	1	0	1	1	1	1	0	0	0	0	0	0	0	0	0	0
2012	9	2	1	1	1	1	1	1	0	0	0	0	0	0	0	1	1	0	1	0	0	0	0
2012	10	2	1	1	1	1	1	1	0	1	0	0	0	0	0	0	0	0	0	0	0	0	0
2012	10	2	2	1	1	1	0	1	0	0	0	1	1	0	0	0	0	0	0	0	0	0	0
2012	10	2	1	1	1	1	1	0	0	0	0	1	1	0	0	0	0	0	0	0	0	0	0
2012	10	2	1	1	1	1	1	1	1	0	0	1	1	0	0	1	0	0	0	1	0	0	0
2012	10	2	1	1	1	1	1	1	1	0	1	0	0	0	0	0	0	0	0	0	0	0	0
2012	10	2	1	1	1	1	0	0	1	0	1	1	1	1	0	1	1	0	1	0	0	0	0
2012	10	2	1	1	1	1	0	0	1	0	1	1	0	1	0	0	0	0	0	0	0	0	0
2012	10	2	2	1	1	0	0	0	0	1	1	1	0	1	0	0	0	0	0	0	0	0	0
2012	10	2	2	1	1	1	0	1	0	1	0	0	0	0	0	0	0	0	0	0	0	0	0
2012	10	2	1	1	1	1	0	0	1	0	0	0	0	0	0	1	0	0	0	0	1	0	0
2012	10	2	2	1	1	1	1	0	1	0	1	1	1	1	0	0	0	0	0	0	0	0	0
2012	10	2	1	1	1	1	1	1	0	1	1	0	0	0	0	0	0	0	0	0	0	0	0
2012	10	2	1	1	1	1	1	1	1	0	1	1	0	1	0	1	1	0	1	0	0	0	0
2012	10	2	1	1	1	1	0	0	1	0	1	1	1	0	0	0	0	0	0	0	0	0	0
2012	10	2	1	1	1	1	0	1	1	0	1	1	0	1	0	0	0	0	0	0	0	0	0
2012	10	2	1	1	1	1	1	1	0	0	0	1	0	1	0	0	0	0	0	0	0	0	0
2012	10	2	2	1	1	1	1	1	1	1	0	1	0	1	0	0	0	0	0	0	0	0	0
2012	10	2	1	1	1	1	1	1	0	0	0	1	0	1	1	0	0	0	0	0	0	0	0
2012	1	1	2	0	1	1	1	1	0	0	1	1	0	0	1	0	0	0	0	0	0	0	0
2012	1	1	2	0	1	1	1	1	0	0	1	0	0	0	0	1	0	0	0	0	0	1	0
2012	1	1	1	0	1	1	0	1	0	0	0	0	0	0	0	1	1	0	1	1	0	0	0
2012	1	1	2	0	1	0	0	0	0	0	1	1	0	1	0	1	0	0	0	0	0	0	1
2012	1	1	2	0	1	1	1	0	0	0	1	1	0	1	0	1	0	0	0	1	0	0	0
2012	1	1	1	0	1	1	1	0	0	0	1	1	0	1	0	1	0	0	0	1	0	0	0
2012	1	1	1	0	1	1	1	1	0	1	1	1	0	1	0	1	0	0	0	1	0	1	0
2012	1	1	1	0	1	1	1	1	0	1	1	1	0	1	1	1	0	0	0	1	0	0	0
2012	1	1	1	0	1	1	1	1	0	0	1	0	0	0	0	1	0	0	0	1	0	0	0
2012	1	1	2	0	1	1	1	1	1	0	1	1	0	1	0	1	0	0	0	0	1	0	0
2012	1	1	1	0	1	1	0	1	1	0	1	0	0	0	0	0	0	0	0	0	0	0	0
2012	2	1	1	0	1	1	1	1	1	0	0	0	0	0	0	1	0	0	0	1	0	1	1
2012	2	1	2	0	1	1	1	0	0	0	1	1	0	1	0	1	0	0	0	1	0	0	0
2012	2	1	1	0	1	1	1	0	0	0	0	1	0	0	1	0	0	0	0	0	0	0	0
2012	2	1	1	0	1	1	0	1	0	0	1	0	0	0	0	1	0	0	0	1	0	0	1
2012	2	1	1	0	1	1	1	0	0	0	0	0	0	0	0	1	0	0	0	1	0	0	1
2012	2	1	2	0	1	1	1	1	0	1	0	1	1	0	1	0	0	0	0	0	0	0	0
2012	2	1	1	0	1	1	1	1	1	0	1	1	1	0	1	1	0	0	0	1	0	0	0
2012	2	1	1	0	1	0	0	0	0	0	1	0	0	0	0	1	1	0	1	0	0	0	0
2012	2	1	1	0	1	1	1	1	1	0	0	0	0	0	0	0	0	0	0	0	0	0	0
2012	2	1	1	0	1	1	1	0	0	0	1	1	0	1	0	1	0	0	0	0	0	0	1
2012	3	1	1	0	1	1	1	1	0	0	1	0	0	0	0	1	1	0	1	0	0	0	1
2012	2	1	2	0	1	1	1	1	0	0	1	0	0	0	0	0	0	0	0	0	0	0	0
2012	3	1	1	0	1	1	1	1	0	0	1	0	0	0	0	1	0	0	0	1	0	0	1
2012	3	1	1	0	1	1	1	1	0	0	1	0	0	0	0	1	0	0	0	1	0	0	0
2012	3	1	1	0	1	1	1	1	0	0	1	0	0	0	0	1	0	0	0	1	0	0	0
2012	3	1	1	0	1	1	0	1	1	0	1	0	0	0	0	1	0	0	0	1	0	0	0
2012	3	1	2	0	1	1	1	0	0	0	0	0	0	0	0	1	1	0	1	1	0	0	0
2012	3	1	1	0	1	1	1	1	0	0	1	1	0	0	1	1	1	1	0	1	0	0	0
2012	3	1	1	0	1	1	1	0	0	0	1	0	0	0	0	1	0	0	0	1	0	0	0
2012	3	1	1	0	1	1	1	1	1	0	1	1	0	1	0	1	0	0	0	1	0	0	0
2012	3	1	1	0	1	1	0	1	0	0	0	1	0	1	0	1	0	0	0	1	0	0	1
2012	3	1	1	0	1	0	0	0	0	0	0	0	0	0	0	0	0	0	0	0	0	0	0
2012	3	1	2	0	1	1	1	0	0	0	1	1	0	1	0	1	0	0	0	0	1	1	1
2012	3	1	1	0	1	1	0	1	1	0	0	1	0	1	1	1	1	0	1	1	1	0	1
2012	3	1	1	0	1	0	0	0	0	0	1	1	0	1	0	1	0	0	0	1	1	0	1
2012	3	1	1	0	1	1	0	1	0	0	0	0	0	0	0	1	0	0	0	1	0	0	1
2012	4	1	1	0	1	1	0	1	0	0	0	0	0	0	0	1	0	0	0	1	0	0	0
2012	4	1	1	0	1	1	0	0	1	0	1	0	0	0	0	1	1	1	0	0	0	0	1
2012	4	1	1	0	1	1	1	1	0	1	1	0	0	0	0	1	0	0	0	0	0	0	1
2012	5	1	2	0	1	1	0	1	0	0	0	0	0	0	0	1	0	0	0	1	0	0	1
2012	4	1	1	0	1	1	1	1	1	0	0	0	0	0	0	0	0	0	0	0	0	0	0
2012	4	1	2	0	1	1	1	1	1	0	1	0	0	0	0	1	0	0	0	1	0	0	1
2012	4	1	2	0	1	1	0	1	1	0	1	0	0	0	0	0	0	0	0	0	0	0	0
2012	5	1	1	0	1	1	1	1	1	1	0	0	0	0	0	1	0	0	0	0	1	0	0
2012	5	1	2	0	0	0	0	0	0	0	0	1	0	1	0	0	0	0	0	0	0	0	0
2012	5	1	1	0	1	1	1	1	0	0	1	0	0	0	0	1	1	1	0	1	0	0	1
2012	5	1	1	0	1	1	1	1	0	0	1	1	0	1	1	1	0	0	0	0	0	0	1
2012	5	1	1	0	1	1	1	1	1	0	0	1	1	0	0	1	0	0	0	1	1	0	0
2012	5	1	1	0	1	1	1	1	0	0	1	0	0	0	0	1	0	0	0	0	0	0	1
2012	5	1	1	0	1	1	0	0	1	0	1	0	0	0	0	0	0	0	0	0	0	0	0
2012	5	1	1	0	1	1	1	1	1	0	0	0	0	0	0	1	0	0	0	0	0	0	1
2012	5	1	2	0	1	1	1	1	0	0	0	0	0	0	0	0	0	0	0	0	0	0	0
2012	5	1	1	0	1	1	1	1	1	1	0	0	0	0	0	1	0	0	0	0	0	0	1
2012	6	2	1	0	1	1	1	0	1	0	1	1	0	0	0	1	1	1	0	0	0	0	0
2012	6	2	2	0	1	1	1	1	1	0	1	0	0	0	0	0	0	0	0	0	0	0	0
2012	6	2	1	0	1	1	1	0	0	1	0	0	0	0	0	1	0	0	0	0	0	0	1
2012	6	2	2	0	1	1	1	1	0	0	0	0	0	0	0	0	0	0	0	0	0	0	0
2012	6	2	2	0	1	1	1	1	0	0	1	1	0	1	0	1	0	0	0	0	0	0	1
2012	6	2	1	0	1	1	0	1	1	0	0	1	0	1	0	1	0	0	0	0	0	0	1
2012	6	2	1	0	1	1	1	1	1	0	0	1	0	1	0	1	1	1	0	0	0	0	0
2012	6	2	1	0	1	1	1	1	0	0	1	1	0	1	0	1	0	0	0	1	0	0	1
2012	6	2	1	0	1	1	1	1	1	0	0	1	0	1	0	1	0	0	0	0	0	0	1
2012	6	2	1	0	1	1	1	1	1	0	1	1	0	1	0	1	1	0	1	0	0	0	1
2012	7	2	1	0	1	0	0	0	0	0	1	1	0	1	0	0	0	0	0	0	0	0	0
2012	7	2	1	0	1	1	1	1	0	0	0	1	1	0	0	0	0	0	0	0	0	0	0
2012	7	2	1	0	1	1	1	0	1	0	1	1	0	0	1	1	0	0	0	1	0	0	0
2012	7	2	1	0	1	0	0	0	0	0	1	1	0	1	0	0	0	0	0	0	0	0	0
2012	7	2	1	0	1	1	0	1	0	0	1	0	0	0	0	0	0	0	0	0	0	0	0
2012	7	2	1	0	1	1	0	1	1	0	0	0	0	0	0	0	0	0	0	0	0	0	0
2012	7	2	1	0	1	1	1	1	0	0	1	0	0	0	0	0	0	0	0	0	0	0	0
2012	8	2	1	0	1	1	1	1	1	0	0	0	0	0	0	1	1	0	1	0	0	0	0
2012	8	2	1	0	1	1	1	1	1	0	1	0	0	0	0	0	0	0	0	0	0	0	0
2012	8	2	1	0	1	1	1	1	1	0	1	1	1	0	1	0	0	0	0	0	0	0	0
2012	8	2	1	0	1	1	1	1	1	0	0	0	0	0	0	0	0	0	0	0	0	0	0
2012	8	2	1	0	1	1	1	1	0	0	1	0	0	0	0	0	0	0	0	0	0	0	0
2012	8	2	1	0	1	1	1	1	1	0	0	0	0	0	0	1	1	0	1	1	0	0	0
2012	9	2	1	0	1	1	1	1	0	0	1	1	1	0	0	0	0	0	0	0	0	0	0
2012	9	2	1	0	1	1	0	1	0	0	1	1	0	1	0	0	0	0	0	0	0	0	0
2012	9	2	1	0	1	1	0	1	1	0	0	0	0	0	0	0	0	0	0	0	0	0	0
2012	9	2	1	0	1	0	0	0	0	0	1	0	0	0	0	0	0	0	0	0	0	0	0
2012	9	2	1	0	1	1	1	1	1	0	0	0	0	0	0	0	0	0	0	0	0	0	0
2012	9	2	1	0	1	1	1	1	1	1	1	1	0	1	0	0	0	0	0	0	0	0	0
2012	9	2	1	0	1	1	1	0	1	0	1	1	1	0	0	1	1	0	1	0	0	0	0
2012	9	2	1	0	1	1	1	0	1	1	1	0	0	0	0	1	1	0	1	0	0	0	0
2012	9	2	2	0	1	1	1	1	0	1	1	1	0	1	1	0	0	0	0	0	0	0	0
2012	10	2	1	0	1	1	0	1	1	0	0	1	0	1	0	0	0	0	0	0	0	0	0
2012	10	2	2	0	1	1	1	1	1	0	1	1	0	1	0	0	0	0	0	0	0	0	0
2012	10	2	1	0	1	1	1	0	1	1	1	0	0	0	0	0	0	0	0	0	0	0	0
2012	10	2	1	0	1	1	1	1	1	0	0	0	0	0	0	0	0	0	0	0	0	0	0
2012	10	2	1	0	1	1	1	1	1	0	0	1	1	0	0	0	0	0	0	0	0	0	0
2012	10	2	2	0	1	1	1	1	1	1	0	0	0	0	0	0	0	0	0	0	0	0	0
2012	10	2	2	0	1	1	1	1	1	0	0	0	0	0	0	0	0	0	0	0	0	0	0
2012	10	2	1	0	1	1	1	1	0	1	0	1	0	1	0	0	0	0	0	0	0	0	0
2012	10	2	1	0	1	1	1	0	0	0	1	0	0	0	0	0	0	0	0	0	0	0	0
2012	10	2	1	0	1	1	1	0	1	1	1	1	0	1	0	0	0	0	0	0	0	0	0
2012	10	2	2	0	1	1	1	1	0	1	1	1	0	1	1	0	0	0	0	0	0	0	0
2012	10	2	1	0	1	1	1	1	1	0	0	0	0	0	0	0	0	0	0	0	0	0	0
2012	10	2	2	0	1	1	0	0	1	0	0	1	0	1	0	0	0	0	0	0	0	0	0
2012	10	2	1	0	1	1	0	1	0	1	1	0	0	0	0	0	0	0	0	0	0	0	0
2012	10	2	2	0	1	1	1	1	0	0	1	1	0	1	0	0	0	0	0	0	0	0	0
2012	10	2	1	0	1	1	1	1	1	1	0	1	0	1	0	0	0	0	0	0	0	0	0
2012	10	2	1	0	1	1	0	1	1	0	0	0	0	0	0	0	0	0	0	0	0	0	0
2011	1	1	1	1	1	1	1	1	0	0	0	1	1	1	0	1	0	0	0	0	0	1	0
2011	1	1	1	1	1	1	0	1	1	1	0	1	1	0	1	0	0	0	0	0	0	0	0
2011	1	1	2	1	1	1	1	1	0	1	0	1	0	1	0	0	0	0	0	0	0	0	0
2011	1	1	1	1	1	1	0	0	1	1	1	0	0	0	0	1	0	0	0	0	1	0	0
2011	1	1	1	1	1	1	0	1	0	0	1	0	0	0	0	1	0	0	0	0	0	1	0
2011	1	1	1	1	1	1	1	1	1	1	0	0	0	0	0	1	1	0	1	0	0	1	0
2011	1	1	2	1	1	1	0	0	1	0	1	1	0	1	1	1	0	0	0	0	0	1	0
2011	1	1	1	1	1	0	0	0	0	0	1	0	0	0	0	1	1	1	0	0	0	1	0
2011	1	1	1	1	1	1	0	0	1	0	0	0	0	0	0	1	0	0	0	0	1	0	0
2011	1	1	1	1	1	1	1	0	1	0	1	1	0	1	0	1	0	0	0	0	1	0	0
2011	2	1	1	1	1	1	0	1	0	0	0	1	0	1	0	0	0	0	0	0	0	0	0
2011	2	1	1	1	1	1	1	1	0	0	0	0	0	0	0	1	0	0	0	1	0	0	0
2011	2	1	2	1	1	1	1	1	1	0	0	1	0	0	1	0	0	0	0	0	0	0	0
2011	2	1	2	1	1	1	1	0	0	0	1	1	0	1	1	1	0	0	0	1	0	0	0
2011	2	1	1	1	1	1	0	1	1	1	0	0	0	0	0	0	0	0	0	0	0	0	0
2011	2	1	1	1	1	1	0	1	0	0	1	0	0	0	0	1	0	0	0	1	0	0	0
2011	2	1	1	1	1	1	1	1	1	0	0	0	0	0	0	0	0	0	0	0	0	0	0
2011	2	1	1	1	1	1	1	1	1	0	1	0	0	0	0	1	0	0	0	1	0	0	0
2011	2	1	1	1	1	1	1	1	1	0	1	0	0	0	0	1	1	1	0	1	0	0	0
2011	2	1	1	1	1	0	0	0	0	0	1	0	0	0	0	0	0	0	0	0	0	0	0
2011	3	1	1	1	1	1	1	1	0	0	1	0	0	0	0	1	1	0	1	0	0	0	0
2011	3	1	1	1	1	1	1	0	0	1	0	0	0	0	0	1	0	0	0	1	0	1	0
2011	3	1	1	1	1	1	1	1	0	0	1	0	0	0	0	1	1	0	1	0	0	0	0
2011	3	1	1	1	1	1	1	1	1	0	0	1	0	1	0	1	0	0	0	0	0	1	0
2011	3	1	2	1	1	1	1	1	1	1	1	1	1	1	0	1	0	0	0	0	0	1	0
2011	3	1	1	1	1	1	0	1	1	0	1	0	0	0	0	0	0	0	0	0	0	0	0
2011	3	1	1	1	1	1	1	0	0	0	0	1	0	1	0	1	1	0	1	0	0	0	0
2011	4	1	2	1	1	1	1	1	1	0	0	1	0	1	0	1	1	0	1	0	0	1	0
2011	4	1	1	1	1	1	0	1	1	0	0	0	0	0	0	1	1	0	1	0	0	0	0
2011	4	1	2	1	1	1	1	0	0	0	1	0	0	0	0	1	1	0	1	0	0	0	1
2011	4	1	2	1	1	1	1	1	0	1	1	0	0	0	0	1	1	1	0	0	0	0	0
2011	4	1	1	1	1	1	1	0	1	0	1	1	0	1	0	1	1	0	1	0	0	0	0
2011	4	1	1	1	1	1	1	1	0	0	0	0	0	0	0	1	0	0	0	1	0	0	0
2011	4	1	1	1	1	1	1	0	0	1	1	1	1	1	0	1	0	0	0	0	1	0	0
2011	4	1	1	1	1	1	1	1	1	0	1	0	0	0	0	1	0	0	0	1	0	1	0
2011	4	1	1	1	1	1	1	0	0	0	0	0	0	0	0	1	1	0	1	0	0	0	0
2011	4	1	1	1	1	1	1	1	1	0	0	0	0	0	0	0	0	0	0	0	0	0	0
2011	4	1	1	1	1	1	1	0	0	0	1	1	0	1	0	1	1	0	1	0	0	0	0
2011	5	1	1	1	1	1	0	0	1	0	0	0	0	0	0	1	1	0	1	0	0	0	0
2011	5	1	1	1	1	1	1	0	1	1	1	1	0	1	0	1	1	0	1	0	0	0	0
2011	5	1	1	1	1	0	0	0	0	0	1	1	0	0	1	0	0	0	0	0	0	0	0
2011	5	1	2	1	1	0	0	0	0	0	1	1	0	1	0	1	0	0	0	0	1	0	0
2011	5	1	2	1	1	1	1	1	1	1	1	1	0	1	0	0	0	0	0	0	0	0	0
2011	5	1	1	1	1	1	1	1	0	0	1	1	0	1	0	1	1	0	1	0	0	0	0
2011	5	1	1	1	1	1	1	0	0	0	0	1	0	1	0	1	1	0	1	0	0	0	0
2011	6	2	1	1	1	1	1	0	0	1	0	0	0	0	0	0	0	0	0	0	0	0	0
2011	6	2	1	1	1	1	0	0	1	0	1	1	1	1	0	0	0	0	0	0	0	0	0
2011	6	2	1	1	1	1	1	1	0	0	0	0	0	0	0	0	0	0	0	0	0	0	0
2011	6	2	2	1	1	1	0	0	1	1	0	1	1	1	0	0	0	0	0	0	0	0	0
2011	6	2	1	1	1	1	1	1	1	0	0	0	0	0	0	1	1	0	1	0	0	0	0
2011	6	2	1	1	1	1	0	1	1	0	0	1	0	1	0	1	0	0	0	0	1	0	0
2011	6	2	1	1	1	1	1	1	1	0	0	0	0	0	0	1	1	0	1	0	0	0	0
2011	6	2	1	1	1	1	1	1	1	1	0	0	0	0	0	1	1	0	1	0	0	0	0
2011	6	2	1	1	1	1	1	1	0	0	0	0	0	0	0	1	1	0	1	0	0	0	0
2011	6	2	1	1	1	1	1	1	1	0	0	0	0	0	0	0	0	0	0	0	0	0	0
2011	7	2	1	1	1	1	1	1	1	1	1	0	0	0	0	0	0	0	0	0	0	0	0
2011	7	2	2	1	1	1	1	0	0	0	1	1	0	1	1	1	1	0	1	0	0	0	0
2011	7	2	1	1	1	1	0	1	0	0	0	1	1	0	0	1	0	0	0	0	1	0	0
2011	7	2	2	1	1	1	0	1	0	0	1	1	0	1	1	0	0	0	0	0	0	0	0
2011	7	2	1	1	1	1	1	1	1	1	1	1	0	1	0	1	1	1	0	0	0	0	0
2011	7	2	2	1	1	1	1	1	1	0	0	1	0	1	0	0	0	0	0	0	0	0	0
2011	8	2	2	1	1	1	0	0	1	0	1	1	0	1	0	1	0	0	0	1	0	0	0
2011	7	2	2	1	1	1	1	1	1	1	1	1	0	1	0	1	1	0	1	0	0	0	0
2011	7	2	1	1	1	1	1	1	1	1	0	1	0	1	0	0	0	0	0	0	0	0	0
2011	7	2	2	1	1	1	1	1	0	1	0	1	1	0	0	0	0	0	0	0	0	0	0
2011	8	2	1	1	1	1	0	1	0	0	1	1	0	1	0	0	0	0	0	0	0	0	0
2011	8	2	1	1	1	0	0	0	0	0	1	1	1	0	0	0	0	0	0	0	0	0	0
2011	8	2	1	1	1	1	1	1	0	0	1	1	1	1	0	0	0	0	0	0	0	0	0
2011	8	2	1	1	1	1	0	1	0	0	0	1	1	1	0	1	0	0	0	0	1	0	0
2011	8	2	2	1	1	1	1	1	0	0	1	1	1	0	1	0	0	0	0	0	0	0	0
2011	8	2	1	1	1	1	1	1	1	0	1	1	1	0	0	1	1	0	1	0	0	0	1
2011	8	2	2	1	1	1	1	0	0	1	0	1	0	0	1	0	0	0	0	0	0	0	0
2011	8	2	2	1	1	1	0	1	0	0	1	1	1	0	0	0	0	0	0	0	0	0	0
2011	8	2	1	1	1	1	1	0	0	0	1	1	0	1	0	0	0	0	0	0	0	0	0
2011	8	2	1	1	1	1	0	1	1	0	1	1	1	0	0	1	0	0	0	0	0	1	0
2011	9	2	2	1	1	1	0	1	0	1	1	1	1	1	1	0	0	0	0	0	0	0	0
2011	9	2	1	1	1	1	1	1	1	1	0	0	0	0	0	0	0	0	0	0	0	0	0
2011	9	2	1	1	1	1	0	1	0	0	1	1	1	1	0	0	0	0	0	0	0	0	0
2011	9	2	1	1	1	0	0	0	0	0	1	1	0	1	0	0	0	0	0	0	0	0	0
2011	10	2	2	1	1	1	1	1	1	1	0	1	0	1	0	0	0	0	0	0	0	0	0
2011	10	2	1	1	1	1	0	1	1	0	1	0	0	0	0	0	0	0	0	0	0	0	0
2011	10	2	1	1	1	1	0	0	1	0	1	1	0	1	0	1	1	0	1	0	0	0	0
2011	10	2	1	1	1	1	1	1	1	1	1	1	0	1	0	1	0	0	0	0	1	0	0
2011	10	2	1	1	1	1	1	0	1	0	1	1	0	1	0	1	0	0	0	1	0	0	0
2011	10	2	2	1	1	1	1	1	0	1	1	1	0	1	1	1	0	0	0	1	0	0	0
2011	10	2	1	1	1	1	0	1	0	1	0	0	0	0	0	1	0	0	0	1	0	0	0
2011	10	2	1	1	1	1	0	1	1	1	1	1	1	0	0	1	0	0	0	1	0	0	0
2011	10	2	2	1	1	0	0	0	0	0	1	1	0	1	0	0	0	0	0	0	0	0	0
2011	11	1	1	1	1	1	1	1	0	0	1	0	0	0	0	1	1	0	1	1	0	0	0
2011	11	1	1	1	1	1	1	1	1	0	1	1	1	0	0	1	1	0	1	1	0	0	0
2011	11	1	1	1	1	1	0	1	0	0	0	0	0	0	0	1	0	0	0	0	0	0	1
2011	11	1	2	1	1	1	0	1	1	0	1	1	0	1	0	0	0	0	0	0	0	0	0
2011	11	1	1	1	1	1	1	1	1	0	1	1	0	0	1	1	1	0	1	0	0	0	1
2011	11	1	1	1	1	1	1	1	1	1	1	1	1	0	0	1	0	0	0	0	0	0	1
2011	12	1	2	1	0	0	0	0	0	0	0	1	0	1	0	0	0	0	0	0	0	0	0
2011	12	1	2	1	1	0	0	0	0	0	1	1	0	1	0	1	0	0	0	0	0	0	1
2011	12	1	1	1	1	1	0	1	1	0	1	0	0	0	0	0	0	0	0	0	0	0	0
2011	12	1	1	1	1	1	0	0	1	0	1	1	0	1	0	1	0	0	0	0	0	0	1
2011	12	1	1	1	0	0	0	0	0	0	0	0	0	0	0	1	0	0	0	0	0	1	1
2011	12	1	2	1	1	1	1	0	1	0	0	0	0	0	0	1	0	0	0	1	0	0	1
2011	12	1	1	1	1	1	1	0	0	1	0	0	0	0	0	1	0	0	0	1	0	0	0
2011	1	1	2	0	0	0	0	0	0	0	0	1	0	1	0	0	0	0	0	0	0	0	0
2011	1	1	2	0	0	0	0	0	0	0	0	0	0	0	0	0	0	0	0	0	0	0	0
2011	1	1	2	0	1	1	1	1	1	0	0	0	0	0	0	1	1	0	1	0	0	0	0
2011	1	1	2	0	1	1	1	1	1	0	1	1	0	1	1	1	1	1	0	0	0	0	0
2011	1	1	2	0	1	1	0	1	0	0	1	0	0	0	0	1	1	1	0	0	0	0	0
2011	1	1	1	0	1	1	1	1	1	0	0	0	0	0	0	1	0	0	0	0	1	0	0
2011	1	1	1	0	1	1	0	1	0	0	0	0	0	0	0	0	0	0	0	0	0	0	0
2011	1	1	1	0	1	1	1	1	0	0	1	0	0	0	0	1	1	0	1	0	0	0	0
2011	1	1	1	0	1	1	1	1	0	0	0	0	0	0	0	1	0	0	0	0	1	0	0
2011	2	1	2	0	1	1	1	1	0	0	0	1	0	1	1	0	0	0	0	0	0	0	0
2011	2	1	1	0	1	1	0	1	0	0	0	0	0	0	0	0	0	0	0	0	0	0	0
2011	2	1	1	1	1	1	1	0	0	0	1	1	0	1	0	1	1	0	1	0	0	1	0
2011	2	1	2	0	1	1	0	0	1	0	0	1	0	1	0	1	1	0	1	0	0	1	0
2011	2	1	1	0	0	0	0	0	0	0	0	0	0	0	0	1	0	0	0	1	0	0	0
2011	2	1	1	0	1	1	0	1	1	0	1	0	0	0	0	0	0	0	0	0	0	0	0
2011	2	1	1	0	1	1	1	1	0	0	0	0	0	0	0	0	0	0	0	0	0	0	0
2011	2	1	1	0	1	1	1	1	0	0	0	0	0	0	0	0	0	0	0	0	0	0	0
2011	3	1	2	0	1	1	1	0	0	0	1	0	0	0	0	0	0	0	0	0	0	0	0
2011	3	1	2	0	1	0	0	0	0	0	1	1	0	1	1	0	0	0	0	0	0	0	0
2011	3	1	2	0	1	1	1	0	0	0	0	1	0	1	1	0	0	0	0	0	0	0	0
2011	3	1	2	0	0	0	0	0	0	0	0	1	0	1	0	1	0	0	0	0	0	0	1
2011	4	1	2	0	1	1	0	1	0	0	0	0	0	0	0	0	0	0	0	0	0	0	0
2011	4	1	2	0	1	1	0	0	1	0	1	1	0	1	1	0	0	0	0	0	0	0	0
2011	5	1	1	0	1	1	1	0	1	0	1	1	0	1	0	0	0	0	0	0	0	0	0
2011	5	1	1	0	1	1	0	0	1	0	1	0	0	0	0	0	0	0	0	0	0	0	0
2011	5	1	2	0	1	1	1	0	0	1	0	0	0	0	0	0	0	0	0	0	0	0	0
2011	5	1	2	0	1	0	0	0	0	0	1	1	0	1	0	0	0	0	0	0	0	0	0
2011	5	1	1	0	0	0	0	0	0	0	0	0	0	0	0	0	0	0	0	0	0	0	0
2011	5	1	1	0	1	1	0	1	0	0	0	0	0	0	0	0	0	0	0	0	0	0	0
2011	5	1	2	0	1	1	1	1	0	0	0	1	0	1	0	0	0	0	0	0	0	0	0
2011	5	1	2	0	1	0	0	0	0	1	1	1	0	1	0	0	0	0	0	0	0	0	0
2011	6	2	2	0	1	1	0	0	1	0	1	1	0	1	0	0	0	0	0	0	0	0	0
2011	6	2	1	0	1	1	1	0	1	0	0	0	0	0	0	0	0	0	0	0	0	0	0
2011	6	2	1	0	1	1	1	1	1	1	1	0	0	0	0	1	1	0	1	0	0	0	0
2011	6	2	1	0	1	1	1	1	1	0	1	0	0	0	0	0	0	0	0	0	0	0	0
2011	6	2	1	0	1	1	0	1	1	0	1	0	0	0	0	1	1	1	0	0	0	0	0
2011	6	2	1	0	1	1	1	1	1	0	1	0	0	0	0	1	1	1	0	0	0	0	0
2011	6	2	1	0	1	1	0	1	1	0	0	1	1	0	0	0	0	0	0	0	0	0	0
2011	6	2	1	0	1	1	0	1	1	0	1	0	0	0	0	1	1	0	1	0	0	0	0
2011	6	2	2	0	1	1	0	1	1	0	1	1	0	1	0	0	0	0	0	0	0	0	0
2011	7	2	2	0	1	1	1	1	0	0	0	1	0	0	1	0	0	0	0	0	0	0	0
2011	7	2	2	0	1	1	1	1	1	0	1	0	0	0	0	0	0	0	0	0	0	0	0
2011	7	2	2	0	0	0	0	0	0	0	0	1	0	1	1	0	0	0	0	0	0	0	0
2011	7	2	2	0	1	1	0	0	1	1	1	1	0	1	0	0	0	0	0	0	0	0	0
2011	7	2	2	0	1	1	1	1	0	0	0	1	0	1	0	0	0	0	0	0	0	0	0
2011	7	2	1	0	1	1	1	1	0	0	0	1	1	0	0	0	0	0	0	0	0	0	0
2011	7	2	1	0	1	1	1	1	0	0	0	1	1	0	0	1	1	1	0	0	0	0	0
2011	7	2	1	0	1	1	1	1	1	1	0	1	1	0	0	0	0	0	0	0	0	0	0
2011	8	2	2	0	1	1	1	0	0	0	0	1	0	0	1	0	0	0	0	0	0	0	0
2011	8	2	1	0	1	1	1	1	0	0	0	0	0	0	0	1	0	0	0	0	1	0	0
2011	8	2	1	0	1	1	1	1	1	1	1	1	0	1	0	1	0	0	0	0	1	0	0
2011	8	2	1	0	1	1	1	0	0	0	1	1	0	1	0	0	0	0	0	0	0	0	0
2011	8	2	1	0	1	0	0	0	0	0	1	1	1	0	0	0	0	0	0	0	0	0	0
2011	8	2	1	0	1	1	1	0	1	0	1	0	0	0	0	1	1	0	1	0	0	0	0
2011	8	2	1	0	1	1	1	1	1	0	1	1	1	0	0	1	0	0	0	0	0	1	0
2011	8	2	1	0	1	1	1	1	0	0	1	0	0	0	0	0	0	0	0	0	0	0	0
2011	8	2	1	0	0	0	0	0	0	0	0	0	0	0	0	0	0	0	0	0	0	0	0
2011	8	2	1	0	1	1	1	1	0	0	1	0	0	0	0	0	0	0	0	0	0	0	0
2011	8	2	1	0	1	0	0	0	0	1	0	1	1	0	0	0	0	0	0	0	0	0	0
2011	9	2	2	0	1	1	0	1	1	0	1	0	0	0	0	0	0	0	0	0	0	0	0
2011	9	2	1	0	1	0	0	0	0	1	1	1	1	0	0	1	0	0	0	1	0	0	0
2011	9	2	1	0	1	1	0	1	1	0	0	1	0	1	0	1	0	0	0	1	0	0	0
2011	9	2	1	0	1	1	0	1	0	0	1	1	1	0	0	1	0	0	0	1	0	0	0
2011	9	2	1	0	0	0	0	0	0	0	0	0	0	0	0	1	0	0	0	1	0	0	0
2011	9	2	1	0	1	1	1	0	0	0	1	1	0	1	0	0	0	0	0	0	0	0	0
2011	9	2	1	0	1	1	1	1	0	0	1	1	1	1	0	0	0	0	0	0	0	0	0
2011	9	2	1	0	1	1	1	1	1	0	0	0	0	0	0	1	0	0	0	1	0	0	0
2011	9	2	1	0	1	1	0	1	1	1	0	1	0	1	0	1	0	0	0	1	0	0	0
2011	9	2	1	0	1	1	1	1	0	0	1	0	0	0	0	1	0	0	0	1	0	0	0
2011	11	1	1	0	1	1	1	1	1	1	1	0	0	0	0	1	0	0	0	0	0	0	1
2011	11	1	1	0	1	1	1	1	0	0	1	0	0	0	0	1	0	0	0	0	0	0	1
2011	11	1	1	0	1	1	1	1	1	0	0	0	0	0	0	0	0	0	0	0	0	0	0
2011	12	1	1	0	1	1	1	1	0	0	1	1	0	1	0	1	1	0	1	1	0	1	1
2011	12	1	1	0	1	1	1	0	1	1	1	1	0	1	0	0	0	0	0	0	0	0	0
2011	12	1	1	0	1	1	1	1	1	0	0	0	0	0	0	0	0	0	0	0	0	0	0
2011	1	1	1	1	1	1	1	1	1	0	0	0	0	0	0	1	1	0	1	0	0	0	0
2011	5	1	1	1	1	1	1	1	1	0	0	0	0	0	0	1	1	1	0	0	0	0	0
2011	5	1	1	1	1	1	1	0	0	0	0	0	0	0	0	1	0	0	0	0	1	0	0
2011	9	2	2	1	1	1	0	0	1	0	1	1	0	1	0	0	0	0	0	0	0	0	0
2011	9	2	1	1	1	1	1	1	0	0	0	0	0	0	0	1	1	1	0	0	0	0	0
2011	9	2	1	1	1	1	1	1	0	1	0	0	0	0	0	1	0	0	0	1	0	0	0
2011	9	2	1	1	1	1	1	1	1	0	1	0	0	0	0	0	0	0	0	0	0	0	0
2011	9	2	1	1	1	1	1	1	1	0	1	1	1	0	0	1	1	0	1	0	0	0	0
2011	11	1	2	1	0	0	0	0	0	0	0	0	0	1	0	1	0	0	0	0	0	1	0
2011	11	1	1	1	1	1	1	1	1	1	0	0	0	0	0	0	0	0	0	0	0	0	0
2011	11	1	2	1	1	1	0	1	0	1	0	1	1	1	0	1	0	0	0	0	0	0	1
2011	12	1	1	1	1	1	0	1	1	0	0	0	0	0	0	0	0	0	0	0	0	0	0
2011	1	1	1	0	0	0	0	0	0	0	0	0	0	0	0	1	0	0	0	0	0	1	0
2011	3	1	1	0	1	0	0	0	0	0	1	1	0	1	0	1	1	0	1	0	0	0	0
2011	10	2	2	0	1	1	1	1	1	1	0	0	0	0	0	1	1	0	1	0	0	0	0
2011	11	1	2	0	0	0	0	0	0	0	0	1	0	1	0	1	0	0	0	0	0	1	1
2011	11	1	1	0	1	1	0	1	0	0	0	0	0	0	0	1	0	0	0	0	0	1	0
2011	11	1	2	0	1	1	1	1	0	0	1	1	0	1	0	0	0	0	0	0	0	0	0
2011	11	1	1	0	1	1	0	1	1	1	1	0	0	0	0	1	0	0	0	0	0	0	1
2011	11	1	1	0	1	0	0	0	0	0	1	1	0	1	0	0	0	0	0	0	0	0	0
2011	11	1	1	0	0	0	0	0	0	0	0	0	0	0	0	0	0	0	0	0	0	0	0
2011	3	1	1	1	1	1	0	1	0	0	1	1	0	1	0	0	0	0	0	0	0	0	0
2010	11	1	1	1	1	1	0	1	0	1	0	1	0	1	0	0	0	0	0	0	0	0	0
2010	11	1	1	1	1	1	0	1	0	0	0	0	0	0	0	0	0	0	0	0	0	0	0
2010	11	1	1	1	1	1	1	1	0	0	0	0	0	0	0	0	0	0	0	0	0	0	0
2010	11	1	2	1	1	1	1	1	1	1	0	0	0	0	0	0	0	0	0	0	0	0	0
2010	11	1	1	1	1	1	0	1	1	0	0	0	0	0	0	0	0	0	0	0	0	0	0
2010	11	1	1	1	1	1	1	1	1	1	0	1	0	1	0	0	0	0	0	0	0	0	0
2010	12	1	1	1	1	1	1	1	0	0	0	0	0	0	0	0	0	0	0	0	0	0	0
2010	12	1	1	1	1	1	0	0	1	0	0	1	1	0	0	0	0	0	0	0	0	0	0
2010	12	1	1	1	1	1	0	1	1	0	0	1	0	1	0	0	0	0	0	0	0	0	0
2010	12	1	1	1	1	1	1	1	1	1	0	0	0	0	0	0	0	0	0	0	0	0	0
2010	12	1	2	1	1	1	0	0	1	1	1	1	0	1	1	0	0	0	0	0	0	0	0
2010	12	1	2	1	1	0	0	0	0	0	1	1	0	1	1	0	0	0	0	0	0	0	0
2010	12	1	1	1	1	1	0	0	1	1	0	0	0	0	0	0	0	0	0	0	0	0	0
2010	11	1	1	0	1	1	0	1	0	1	0	0	0	0	0	0	0	0	0	0	0	0	0
2010	11	1	2	0	0	0	0	0	0	0	0	0	0	0	0	0	0	0	0	0	0	0	0
2010	12	1	2	0	1	1	1	1	1	1	0	1	0	1	0	0	0	0	0	0	0	0	0
2010	12	1	1	0	1	1	1	1	1	0	0	1	0	1	0	0	0	0	0	0	0	0	0
2010	12	1	1	0	1	1	1	0	1	0	1	1	0	1	0	0	0	0	0	0	0	0	0
2010	12	1	1	0	1	1	0	1	1	1	0	0	0	0	0	0	0	0	0	0	0	0	0
2010	12	1	1	0	1	1	0	0	1	0	0	1	0	1	0	0	0	0	0	0	0	0	0
2010	12	1	2	0	1	1	0	1	1	1	0	1	0	1	0	0	0	0	0	0	0	0	0
2010	12	1	2	0	1	1	0	1	1	0	0	1	0	1	0	0	0	0	0	0	0	0	0
2010	12	1	2	0	1	1	1	1	1	0	0	1	0	1	0	0	0	0	0	0	0	0	0
2010	12	1	1	0	1	1	1	0	1	0	0	1	0	1	0	0	0	0	0	0	0	0	0
2010	12	1	2	0	1	1	1	1	0	1	1	0	0	0	0	0	0	0	0	0	0	0	0
2010	12	1	2	0	1	1	1	1	1	0	1	0	0	0	0	0	0	0	0	0	0	0	0
2010	8	2	1	0	1	1	1	1	1	0	1	1	1	0	0	0	0	0	0	0	0	0	0
2010	12	1	2	1	1	1	1	0	0	0	0	1	0	1	0	1	1	0	1	0	0	0	0
		1=dry;2=rainy	1=under 1year; 2: 2-5years	0=no; 1=yes	0=no; 1=yes	0=no; 1=yes	0=no; 1=yes	0=no; 1=yes	0=no; 1=yes	0=no; 1=yes	0=no; 1=yes	0=no; 1=yes	0=no; 1=yes	0=no; 1=yes	0=no; 1=yes	0=no; 1=yes	0=no; 1=yes	0=no; 1=yes	0=no; 1=yes	0=no; 1=yes	0=no; 1=yes	0=no; 1=yes	0=no; 1=yes
